# Supplementary material for: Anti-Cancer Mechanisms of Diarylpentanoid MS17 (1,5-Bis(2-hydroxyphenyl)-1,4-pentadiene-3-one) in Human Colon Cancer Cells: A Proteomics Approach
Source: Int J Mol Sci. 2024 Mar 20;25(6):3503. doi: 10.3390/ijms25063503 (PMC10970808; doi:10.3390/ijms25063503)
Supplement: Supplementary file 1 [file ijms-25-03503-s001.zip]

Archive with 1 entries (1 files):
- ijms-2888041-supplementary.pdf
